# Supplementary material for: The RNA Chaperone Hfq Participates in Persistence to Multiple Antibiotics in the Fish Pathogen Yersinia ruckeri
Source: Microorganisms. 2021 Jun 29;9(7):1404. doi: 10.3390/microorganisms9071404 (PMC8308036; doi:10.3390/microorganisms9071404)
Supplement: Supplementary file 1 [file microorganisms-09-01404-s001.zip]

Archive with 1 entries (1 files):
- microorganisms-1259511-supplementary.xlsx
