# Supplementary material for: The RNA Chaperone Hfq Participates in Persistence to Multiple Antibiotics in the Fish Pathogen Yersinia ruckeri
Source: Microorganisms. 2021 Jun 29;9(7):1404. doi: 10.3390/microorganisms9071404 (PMC8308036; doi:10.3390/microorganisms9071404)
Supplement: Supplementary file 1 [file microorganisms-09-01404-s001.zip › microorganisms-1259511-supplementary.xlsx]

## Sheet: primer
	Table S1. Primers (Oligos) used in this study.
	Primer	Sequence (5’- 3’)
	hfq_mut_NdeI_Fw	ACCATATGCTAAGGGGCAATCTTTGCA
	hfq_mut_BglII_Rev	ACAGATCTTATTGCTGTGATGCGATACC
	hfq_check_Fw	GTCTCATGAGCGGATACATAT
	hfq_check_Rev	AGTGAGCTCACCGGTTAACA
	hfq_pBR322_EcoRI_Fw	ACGAATTCCGCTTTTTAACCGTGGAGAT
	hfq_pBR322_HindIII_Rev	ACAAGCTTTTATTGCTGTGATGCGATACC
	Fw cheq cloning pBR322	GCCACATAGCAGAACTTTAA
	Rev cheq cloning pBR322	CGATGAGCGCATTGTTAGAT
	relA_mut_NdeI_Fw	ACCATATGGTTTGAAAGCCTGAATCTGC
	relA_mut_BglII_Rev	ACAGATCTGGTTACGGCTGACTTTGACTA
	relA_check_Fw	CAAGAGCAGCAAGAGCAAGAAGC
	relA_check_Rev	CAAATACGCACATAGCGTTGGAG
